# Supplementary material for: Promising Biomolecules with High Antioxidant Capacity Derived from Cryptophyte Algae Grown under Different Light Conditions
Source: Biology (Basel). 2022 Jul 26;11(8):1112. doi: 10.3390/biology11081112 (PMC9331842; doi:10.3390/biology11081112)
Supplement: Supplementary file 1 [file biology-11-01112-s001.zip]

Archive with 1 entries (1 files):
- biology-1815224-supplementary.pdf
